# Supplementary material for: Addressing the Role of Angiogenesis in Patients with Advanced Pancreatic Neuroendocrine Tumors Treated with Everolimus: A Biological Prospective Analysis of Soluble Biomarkers and Clinical Outcomes
Source: Cancers (Basel). 2022 Sep 15;14(18):4471. doi: 10.3390/cancers14184471 (PMC9497075; doi:10.3390/cancers14184471)
Supplement: Supplementary file 1 [file cancers-14-04471-s001.zip]

Archive with 1 entries (1 files):
- cancers-1864227-supplementary.pdf
